# Supplementary material for: MSC-Derived Extracellular Vesicles Mitigate Ischemia-Induced Energetic Dysfunction During Ex Situ Perfusion of Rat Livers
Source: Antioxidants (Basel). 2026 Jul 4;15(7):843. doi: 10.3390/antiox15070843 (PMC13405841; doi:10.3390/antiox15070843)
Supplement: Supplementary file 1 [file antioxidants-15-00843-s001.zip]

Archive with 1 entries (1 files):
- antioxidants-4355745-supplementary.pdf
